# Supplementary material for: Allografts for Skin Closure during In Utero Spina Bifida Repair in a Sheep Model
Source: J Clin Med. 2021 Oct 25;10(21):4928. doi: 10.3390/jcm10214928 (PMC8584988; doi:10.3390/jcm10214928)
Supplement: Supplementary file 1 [file jcm-10-04928-s001.zip]

Archive with 1 entries (1 files):
- jcm-1404736-supplementary.pdf
